# Supplementary material for: A Personalized and Smart Flowerpot Enabled by 3D Printing and Cloud Technology for Ornamental Horticulture
Source: Sensors (Basel). 2023 Jul 3;23(13):6116. doi: 10.3390/s23136116 (PMC10346579; doi:10.3390/s23136116)
Supplement: Supplementary file 1 [file sensors-23-06116-s001.zip]

Archive with 5 entries (5 files):
- sensors-2472819-supplementary.pdf
- Video S1. Users manually control watering on the application interface..mp4
- Video S2. Users manually control fill light on the application interface..mp4
- Video S3. The smart flowerpot automatic control watering..mp4
- Video S4. The smart flowerpot automatic control light supplement..mp4
